# Supplementary material for: Severity of Respiratory Viral Diseases and the Impacts of Underlying Medical Conditions During the Omicron Subvariant Dominant Epidemics—A Comparative Study of SARS-CoV-2, Influenza Virus and Respiratory Syncytial Virus
Source: Pathogens. 2025 May 29;14(6):543. doi: 10.3390/pathogens14060543 (PMC12196169; doi:10.3390/pathogens14060543)
Supplement: Supplementary file 1 [file pathogens-14-00543-s001.zip]

Archive with 1 entries (1 files):
- pathogens-3597393-supplementary.pdf
